# Supplementary material for: Exploring the Role of the Laforin/Malin Complex in Rubicon-Dependent Phagocytosis
Source: Int J Mol Sci. 2026 Jun 26;27(13):5787. doi: 10.3390/ijms27135787 (PMC13362185; doi:10.3390/ijms27135787)
Supplement: Supplementary file 1 [file ijms-27-05787-s001.zip]

Archive with 1 entries (1 files):
- ijms-4327620-supplementary.pdf
